# Supplementary material for: PM2.5 leads to adverse pregnancy outcomes by inducing trophoblast oxidative stress and mitochondrial apoptosis via KLF9/CYP1A1 transcriptional axis
Source: eLife. 2023 Sep 22;12:e85944. doi: 10.7554/eLife.85944 (PMC10584374; doi:10.7554/eLife.85944)
Supplement: Figure 2—source data 2. — (Figure 2F-BCL-2) The expression of BCL-2 expression in the placental tissue of Wild Type (The first three columns) and PM2.5-treated mice (the last three columns). (Figure 2F-BAX) The expression of BAX expression in the placental tissue of Wild Type (The first three columns) and PM2.5-treated mice (the last three columns). (Figure 2F-CC3) The expression of Cleaved-Caspase 3 expression in the placental tissue of Wild Type (The first three columns) and PM2.5-treated mice (the last three columns). (Figure 2F-β-actin) The expression of β-actin expression in the placental tissue of Wild Type (The first three columns) and PM2.5-treated mice (the last three columns). [file elife-85944-fig2-data2.zip]

Archive with 5 entries (5 files):
- Figure 2-source data 2/Figure2F-BAX.tif
- Figure 2-source data 2/Figure2F-BCL-2.tif
- Figure 2-source data 2/Figure2F-CC3.tif
- Figure 2-source data 2/Figure2F-a┬-actin.tif
- Figure 2-source data 2/Figure2-source data2-Figure legends.docx
