# Supplementary material for: PM2.5 leads to adverse pregnancy outcomes by inducing trophoblast oxidative stress and mitochondrial apoptosis via KLF9/CYP1A1 transcriptional axis
Source: eLife. 2023 Sep 22;12:e85944. doi: 10.7554/eLife.85944 (PMC10584374; doi:10.7554/eLife.85944)
Supplement: Figure 9—source data 2. — (Figure 9E-KLF9) The expression of KLF9 expression in the HTR8/SVneo (si-NC, si- KLF9#1, si- KLF9#2). (Figure 9E-CYP1A1) The expression of CYP1A1 expression in the HTR8/SVneo (si-NC, si- KLF9#1, si- KLF9#2). (Figure 9E-β-actin) The expression of β-actin expression in the HTR8/SVneo (si-NC, si- KLF9#1, si- KLF9#2). (Figure 9E-Vector-KLF9-KLF9) The expression of KLF9 expression in the HTR8/SVneo (CON, KLF9 over expression). (Figure 9E-Vector-KLF9-CYP1A1) The expression of CYP1A1 expression in the HTR8/SVneo (CON, KLF9 over expression). (Figure 9E-Vector-KLF9-β-actin) The expression of β-actin expression in the HTR8/SVneo (CON, KLF9 over expression). (Figure 9G-ChIP) Chromatin from KLF9 over-expression HTR8/SVneo cells was subjected to ChIP assay using KLF9 antibody or control IgG. PCR amplification with primers spanning the –96/+16 bp region of the CYP1A1 promoter was performed. A 2% agarose gel electrophoresis was performed on PCR products. [file elife-85944-fig9-data2.zip]

Archive with 8 entries (8 files):
- Figure 9-source data 2/Figure9E-CYP1A1.tif
- Figure 9-source data 2/Figure9E-KLF9.tif
- Figure 9-source data 2/Figure9E-Vector-KLF9-CYP1A1.tif
- Figure 9-source data 2/Figure9E-Vector-KLF9-KLF9.tif
- Figure 9-source data 2/Figure9E-Vector-KLF9-a┬-actin.tif
- Figure 9-source data 2/Figure9E-a┬-actin.tif
- Figure 9-source data 2/Figure9G-ChIP.tif
- Figure 9-source data 2/Figure9-source data2-Figure legends.docx
